# Supplementary material for: Household Food Insecurity, Anemia, Malnutrition and Unfavorable Dietary Diversity among Adolescents: Quadruple Whammies in the Era of Escalating Crises in Lebanon
Source: Nutrients. 2022 Dec 12;14(24):5290. doi: 10.3390/nu14245290 (PMC9782497; doi:10.3390/nu14245290)
Supplement: Supplementary file 1 [file nutrients-14-05290-s001.zip]

Archive with 1 entries (1 files):
- nutrients-2033111-SI.pdf
